# Supplementary material for: An Electrochemical o-Phthalaldehyde Sensor Using a Modified Disposable Screen-Printed Electrode with Polyacrylate Hydrogel for Concentration Verification of Clinical Disinfectant
Source: Biosensors (Basel). 2023 Apr 17;13(4):485. doi: 10.3390/bios13040485 (PMC10136433; doi:10.3390/bios13040485)
Supplement: Supplementary file 1 [file biosensors-13-00485-s001.zip]

Archive with 1 entries (1 files):
- biosensors-2307779-supplementary.pdf
